# Supplementary material for: Cannabinoid Receptor Type 1 Regulates Drug Reward Behavior via Glutamate Decarboxylase 67 Transcription
Source: Int J Mol Sci. 2021 Sep 28;22(19):10486. doi: 10.3390/ijms221910486 (PMC8508987; doi:10.3390/ijms221910486)
Supplement: Supplementary file 1 [file ijms-22-10486-s001.zip]

Archive with 1 entries (1 files):
- ijms-1328388-supplementary.pdf
